# Supplementary material for: Retinoic acid-gated BDNF synthesis in neuronal dendrites drives presynaptic homeostatic plasticity
Source: eLife. 2022 Dec 14;11:e79863. doi: 10.7554/eLife.79863 (PMC9797192; doi:10.7554/eLife.79863)
Supplement: Figure 2—figure supplement 1—source data 2. — Figure 2A Actin and Figure S2A Actin: Immunoblots depicting actin expression profile in whole hippocampi collected from mouse pups. Figure 2: GST-immunoblot showing the expression levels of purified recombinant proteins. FigureS2D Histone H3: Immunoblot to confirm histone H3 was selectively absent from the hippocampal synaptoneurosome fraction relative to the whole-cell lysate. Figure 2 PSD95: Immunoblot to confirm PSD95 was enriched in the hippocampal synaptoneurosome fraction relative to the whole-cell lysate. FigureS2D Actin: Immunoblot depicting actin levels in hippocampal synaptoneurosome fraction and whole-cell lysate. FigureS2E GluA1 and actin: Immunoblot showing GluA1 synthesis in synaptoneurosomal fraction following retinoic acid (RA) treatment. Actin is shown as a loading control. FigureS2F PSD95 and actin: Immunoblot showing no PSD95 synthesis in synaptoneurosomal fraction following RA treatment. Actin is shown as loading control. [file elife-79863-fig2-figsupp1-data2.zip]

Archive with 9 entries (9 files):
- Figure 2 - figure supplement 1 - cropped and labelled images.pptx
- Figure S2A Actin and Figure 2A Actin.tif
- Figure S2A ProBDNF and Figure 2A ProBDNF.tif
- Figure S2C.tif
- Figure S2D Actin.tif
- Figure S2D Histone H3.tif
- Figure S2D PSD95.tif
- Figure S2E GluA1 and Actin.tif
- Figure S2F PSD95 and Actin 2.tif
